# Supplementary material for: Triglochin maritima Extracts Exert Anti-Melanogenic Properties via the CREB/MAPK Pathway in B16F10 Cells
Source: Mar Drugs. 2024 Nov 27;22(12):532. doi: 10.3390/md22120532 (PMC11677928; doi:10.3390/md22120532)
Supplement: Supplementary file 1 [file marinedrugs-22-00532-s001.zip]

Archive with 1 entries (1 files):
- marinedrugs-3312223-supplementary.pdf
